# Supplementary material for: Kv4.3-Encoded Fast Transient Outward Current Is Presented in Kv4.2 Knockout Mouse Cardiomyocytes
Source: PLoS One. 2015 Jul 21;10(7):e0133274. doi: 10.1371/journal.pone.0133274 (PMC4510596; doi:10.1371/journal.pone.0133274)
Supplement: S1 Table — Resting potential in Kv4.2-/- and WT ventricular myocyte were measured with whole-cell patch-clamp technique before and immediately after 25s stimulation pulse at +60 mV. The resting potential did not changed immediately after stimulation pulse which suggests no significant intracellular K+ concentration changed by the stimulation pulse. (XLSX) [file pone.0133274.s001.xlsx]

## Sheet: Sheet1
gneotype	cell number	resting potential before pulse	resting potential after pulse
kv4.2ko	1	-75	-75
kv4.2ko	2	-76	-76
kv4.2ko	3	-69	-68
kv4.2ko	4	-75	-75
kv4.2ko	5	-74	-74
kv4.2ko	6	-74	-74
kv4.2ko	7	-70	-71
kv4.2ko	8	-75	-75
kv4.2ko	9	-80	-79
kv4.2ko	10	-82	-82
kv4.2ko	11	-65	-66
kv4.2ko	12	-72	-72
kv4.2ko	13	-77	-78
kv4.2ko	14	-64	-64
kv4.2ko	15	-71	-70
kv4.2ko	16	-70	-70
kv4.2ko	17	-74	-74
kv4.2ko	18	-70	-70
kv4.2ko	19	-78	-78
kv4.2ko	20	-74	-74
kv4.2ko	21	-82	-82
kv4.2ko	22	-74	-74
kv4.2ko	23	-74	-74
kv4.2ko	24	-68	-69
kv4.2ko	25	-82	-82
kv4.2ko	26	-75	-75
kv4.2ko	27	-75	-74
kv4.2ko	28	-70	-70
kv4.2ko	29	-64	-64
kv4.2ko	30	-74	-73
kv4.2ko	31	-75	-75
kv4.2ko	32	-74	-72
kv4.2ko	33	-75	-75
kv4.2ko	34	-67	-67
kv4.2ko	35	-70	-70
kv4.2ko	36	-79	-80
kv4.2ko	37	-74	-74
kv4.2ko	38	-71	-71
kv4.2ko	39	-69	-71
kv4.2ko	40	-72	-72
kv4.2ko	41	-75	-75
kv4.2ko	42	-77	-77
kv4.2ko	43	-74	-74
kv4.2ko	44	-66	-66
kv4.2ko	45	-77	-77
kv4.2ko	46	-73	-75
kv4.2ko	47	-66	-66
kv4.2ko	48	-69	-69
kv4.2ko	49	-75	-75
kv4.2ko	50	-66	-66
kv4.2ko	51	-74	-74
kv4.2ko	52	-73	-71
kv4.2ko	53	-73	-74
kv4.2ko	54	-75	-75
kv4.2ko	55	-71	-71
kv4.2ko	56	-77	-77
kv4.2ko	57	-74	-74
kv4.2ko	58	-71	-71
kv4.2ko	59	-73	-73
kv4.2ko	60	-75	-74
kv4.2ko	61	-71	-71
kv4.2ko	62	-69	-69
kv4.2ko	63	-72	-72
kv4.2ko	64	-71	-71
kv4.2ko	65	-62	-62
kv4.2ko	66	-72	-75
kv4.2ko	67	-72	-72
kv4.2ko	68	-75	-75
kv4.2ko	69	-74	-74
kv4.2ko	70	-75	-75
kv4.2ko	71	-70	-69
kv4.2ko	72	-73	-73
kv4.2ko	73	-73	-73
kv4.2ko	74	-74	-76
kv4.2ko	75	-73	-73
kv4.2ko	76	-71	-70
kv4.2ko	77	-76	-76
kv4.2ko	78	-78	-78
kv4.2ko	79	-71	-71
kv4.2ko	80	-73	-73
kv4.2ko	81	-65	-65
kv4.2ko	82	-72	-72
kv4.2ko	83	-70	-70
kv4.2ko	84	-69	-69
kv4.2ko	85	-74	-74
kv4.2ko	86	-75	-75
kv4.2ko	87	-64	-64
kv4.2ko	88	-73	-73
kv4.2ko	89	-82	-82
kv4.2ko	90	-72	-72
kv4.2ko	91	-74	-74
kv4.2ko	92	-73	-74
kv4.2ko	93	-76	-76
kv4.2ko	94	-70	-70
kv4.2ko	95	-75	-75
kv4.2ko	96	-72	-72
kv4.2ko	97	-74	-74
kv4.2ko	98	-68	-68
kv4.2wt	1	-75	-73
kv4.2wt	2	-74	-74
kv4.2wt	3	-61	-61
kv4.2wt	4	-73	-72
kv4.2wt	5	-77	-77
kv4.2wt	6	-72	-71
kv4.2wt	7	-75	-75
kv4.2wt	8	-74	-74
kv4.2wt	9	-64	-64
kv4.2wt	10	-71	-70
kv4.2wt	11	-74	-74
kv4.2wt	12	-72	-72
kv4.2wt	13	-73	-73
kv4.2wt	14	-75	-75
kv4.2wt	15	-66	-68
kv4.2wt	16	-74	-74
kv4.2wt	17	-68	-68
kv4.2wt	18	-72	-72
kv4.2wt	19	-66	-66
kv4.2wt	20	-69	-68
kv4.2wt	21	-68	-68
kv4.2wt	22	-69	-69
kv4.2wt	23	-78	-78
kv4.2wt	24	-74	-75
kv4.2wt	25	-72	-72
kv4.2wt	26	-75	-75
kv4.2wt	27	-74	-76
kv4.2wt	28	-71	-71
kv4.2wt	29	-74	-74
kv4.2wt	30	-80	-81
kv4.2wt	31	-67	-67
kv4.2wt	32	-75	-75
kv4.2wt	33	-80	-78
kv4.2wt	34	-62	-61
kv4.2wt	35	-75	-75
kv4.2wt	36	-67	-67
kv4.2wt	37	-74	-73
kv4.2wt	38	-74	-74
kv4.2wt	39	-74	-74
kv4.2wt	40	-65	-65
kv4.2wt	41	-71	-71
kv4.2wt	42	-75	-75
kv4.2wt	43	-70	-70
kv4.2wt	44	-74	-74
kv4.2wt	45	-80	-81
kv4.2wt	46	-71	-71
kv4.2wt	47	-64	-64
kv4.2wt	48	-71	-71
kv4.2wt	49	-67	-67
kv4.2wt	50	-64	-65
kv4.2wt	51	-76	-76
kv4.2wt	52	-73	-73
kv4.2wt	53	-73	-71
kv4.2wt	54	-73	-73
kv4.2wt	55	-74	-74
kv4.2wt	56	-73	-74
kv4.2wt	57	-77	-78
kv4.2wt	58	-75	-75
kv4.2wt	59	-80	-80
kv4.2wt	60	-69	-69
kv4.2wt	61	-70	-70
kv4.2wt	62	-70	-69
kv4.2wt	63	-78	-78
kv4.2wt	64	-70	-70
kv4.2wt	65	-77	-77
kv4.2wt	66	-74	-72
kv4.2wt	67	-72	-72
kv4.2wt	68	-67	-67
kv4.2wt	69	-74	-74
kv4.2wt	70	-72	-73
kv4.2wt	71	-73	-73
kv4.2wt	72	-66	-66
kv4.2wt	73	-73	-73
kv4.2wt	74	-73	-73
kv4.2wt	75	-74	-73
kv4.2wt	76	-74	-74
kv4.2wt	77	-71	-71
kv4.2wt	78	-69	-68
kv4.2wt	79	-74	-74
kv4.2wt	80	-72	-72
kv4.2wt	81	-73	-74
kv4.2wt	82	-69	-69
kv4.2wt	83	-80	-80
kv4.2wt	84	-67	-67
kv4.2wt	85	-73	-73
kv4.2wt	86	-71	-71
kv4.2wt	87	-73	-72
kv4.2wt	88	-72	-72
kv4.2wt	89	-74	-74
kv4.2wt	90	-77	-77
kv4.2wt	91	-73	-73
kv4.2wt	92	-70	-70
kv4.2wt	93	-67	-68
kv4.2wt	94	-72	-72
kv4.2wt	95	-75	-75
kv4.2wt	96	-72	-72
kv4.2wt	97	-73	-73
kv4.2wt	98	-69	-69
kv4.2wt	99	-68	-68
kv4.2wt	100	-71	-72
kv4.2wt	101	-72	-72
kv4.2wt	102	-72	-72
